# Supplementary material for: Factors associated with patient and health system delays in diagnosis and treatment of tuberculosis in Montenegro, 2015–2016
Source: PLoS One. 2018 Mar 9;13(3):e0193997. doi: 10.1371/journal.pone.0193997 (PMC5844538; doi:10.1371/journal.pone.0193997)
Supplement: S1 Dataset — (XLSX) [file pone.0193997.s001.xlsx]

## Sheet: Database TB
Age	tAge	Sex	Residence	Housing	Education	Employment	MaritalSt	HauseholdMembers	ContactTB	PointContact	MonthIncome	ScoreTBknowledge	TBknowledge17	AttitudeSc	AttitudeSc5	Cough	NightSweats	LossAppetite	WeightLoss	Hemoptysis	Fever	ChestPain	NoTBSymp	NoTBSy	OtherSy	Comorbidity	Hospitalization	XrayDelay	rayDelay1	SpecialistConsultDelay	SpecialistConsultDelay6	SputumDelay	DgTB	Cavity	Smear	SpSmear	SyDg	GPdg	DgTreat	SyTreat	HealthSystemDelay	ProlongedHSD	ExtremeHSD	SpecialDelay
23	1	2	2	2	4	1	2	4	1	2	1	16	1	6	2	0	0	0	0	1	0	0	1	1	0	2	1	0	1	0	1	1	1	2	1	1	16	15	0	16	15	1	1	16
39	1	1	2	1	4	2	1	2	2	Missing	1	11	1	1	1	1	0	0	0	0	0	1	2	2	0	1	0	0	1	0	1	6	1	1	1	1	376	11	0	376	11	1	1	7
36	1	1	2	1	4	1	2	4	1	1	2	13	1	7	2	1	0	0	1	0	0	0	2	2	0	2	0	19	2	19	2	21	1	1	1	1	95	21	1	96	22	1	1	4
44	1	1	1	1	3	1	2	10	1	2	2	14	1	4	1	0	0	0	0	0	0	0	0	1	1	2	0	0	1	14	2	15	1	1	1	1	333	18	1	334	19	1	1	5
45	1	1	2	1	4	2	2	2	2	Missing	1	14	1	5	1	0	0	0	0	0	1	0	1	1	0	2	0	121	2	121	2	129	3	2	3	2	130	129	0	130	129	2	2	8
35	1	1	2	1	3	2	2	2	1	1	2	12	1	5	1	0	0	0	0	0	1	0	1	1	0	2	1	0	1	1	1	5	1	2	1	1	11	7	1	12	8	1	1	7
17	1	2	2	1	3	1	2	5	2	Missing	1	18	2	6	2	1	0	1	1	0	1	1	5	2	0	2	1	17	2	18	2	19	1	2	1	1	27	20	0	27	20	1	1	2
50	2	2	1	1	2	1	1	6	1	2	2	16	1	7	2	1	1	1	1	0	1	1	6	2	0	2	0	67	2	67	2	68	1	2	1	1	68	68	0	68	68	2	1	1
40	1	2	1	1	1	1	1	6	1	1	2	12	1	5	1	1	0	0	0	0	1	0	2	2	0	2	0	0	1	1	1	1	1	1	1	1	35	5	0	35	5	1	1	4
22	1	1	2	1	3	2	2	3	1	4	2	16	1	7	2	1	0	1	0	0	0	0	2	2	0	2	1	0	1	7	2	10	1	1	1	1	46	16	0	46	16	1	1	9
19	1	2	2	1	3	1	2	5	1	1	1	12	1	5	1	1	0	0	0	0	1	0	2	2	0	2	1	89	2	109	2	109	3	2	3	2	179	109	0	179	109	2	2	1
44	1	1	2	1	2	2	1	4	2	Missing	2	15	1	5	1	1	1	1	1	0	1	0	4	2	1	2	1	1	1	4	1	5	3	2	3	2	117	27	0	117	27	1	1	22
31	1	1	2	1	3	2	2	6	1	2	2	10	1	5	1	1	0	0	0	0	0	1	1	1	0	2	0	92	2	93	2	97	1	2	2	2	184	112	0	184	112	2	2	19
18	1	2	2	1	3	1	2	3	2	Missing	1	12	1	3	1	1	0	0	0	0	1	1	3	2	0	2	0	143	2	143	2	155	3	1	3	2	306	166	0	306	166	2	2	23
71	2	1	2	2	3	1	2	1	1	1	2	10	1	6	2	0	0	1	1	0	0	0	2	2	1	2	0	4	2	4	1	10	1	2	1	1	235	11	0	235	11	1	1	7
36	1	1	2	1	4	2	2	3	2	Missing	1	17	1	5	1	1	0	0	0	1	0	0	2	2	1	2	0	28	2	28	2	31	2	1	3	2	86	58	0	86	58	2	1	28
40	1	1	1	1	3	1	2	4	2	Missing	2	15	1	5	1	0	0	1	1	0	1	0	3	2	1	1	0	1	1	1	1	3	3	2	3	2	88	4	0	88	4	1	1	3
34	1	1	2	2	4	2	2	5	2	Missing	1	19	2	7	2	1	1	0	0	0	1	1	4	2	0	2	0	1	1	2	1	16	1	1	1	1	69	18	0	69	18	1	1	18
56	2	1	2	2	2	2	1	10	2	Missing	1	15	1	6	2	1	1	1	0	0	1	0	4	2	0	2	0	1	1	2	1	24	1	2	1	1	210	29	0	210	29	2	1	26
54	2	1	2	1	3	2	2	3	2	Missing	2	17	1	7	2	1	0	0	1	0	0	0	2	2	0	1	0	1	1	3	1	6	1	1	1	1	63	8	0	63	8	1	1	4
59	2	1	2	1	3	2	1	4	2	Missing	2	17	1	3	1	0	0	0	1	0	0	1	2	2	0	2	0	0	1	2	1	7	1	2	1	1	37	7	3	40	10	1	1	8
23	1	2	2	1	3	2	2	3	1	1	2	19	2	6	2	1	1	1	1	0	1	1	6	2	0	2	0	19	2	19	2	22	1	2	1	1	82	22	3	85	25	1	1	6
49	2	1	2	1	3	1	1	3	2	Missing	2	19	2	6	2	1	1	1	1	0	1	1	6	2	0	2	0	1	1	1	1	6	1	1	1	1	29	6	3	32	9	1	1	8
53	2	2	2	1	3	2	1	4	1	3	2	20	2	5	1	0	0	1	1	0	0	0	2	2	0	1	0	0	1	1	1	13	1	2	2	2	133	13	27	160	40	2	1	39
20	1	1	2	1	3	1	2	2	2	Missing	2	17	1	6	2	0	0	0	0	0	0	0	0	1	1	2	1	53	2	53	2	63	2	2	3	2	1158	63	1	1159	64	2	1	12
57	2	1	1	1	3	2	1	3	2	Missing	1	18	2	6	2	1	1	1	1	1	0	1	7	2	0	2	0	0	1	0	1	23	1	1	1	1	212	28	0	212	28	2	1	28
36	1	2	2	2	2	1	1	3	2	Missing	2	18	2	6	2	1	0	0	0	0	0	0	1	1	0	2	0	106	2	106	2	112	1	1	1	1	229	114	0	229	114	2	2	8
41	1	2	2	1	3	2	1	4	1	3	1	18	2	7	2	0	0	1	1	0	0	0	2	2	0	2	0	9	2	12	2	12	1	1	1	1	35	14	1	36	15	1	1	3
28	1	1	2	1	3	2	2	5	2	Missing	1	18	2	5	1	1	0	0	0	0	0	1	2	2	0	2	0	1	1	1	1	34	1	1	1	1	50	43	1	51	44	2	1	43
56	2	2	1	1	3	1	1	2	2	Missing	2	16	1	7	2	0	0	0	0	0	0	0	0	1	1	2	1	89	2	89	2	109	2	2	3	2	125	109	5	130	114	2	2	28
71	2	1	1	1	2	1	1	5	2	Missing	2	18	2	6	2	1	0	0	1	0	0	1	3	2	0	1	0	12	2	12	2	13	3	1	3	2	89	87	0	89	87	2	2	77
24	1	2	2	2	3	1	1	2	1	1	1	18	2	6	2	1	1	1	1	0	1	0	5	2	0	2	0	0	1	0	1	16	1	1	1	1	52	22	0	52	22	1	1	21
36	1	2	2	1	2	1	1	3	2	Missing	2	18	2	7	2	1	0	0	0	0	0	0	1	1	0	2	0	269	2	270	2	273	1	1	1	1	362	273	4	366	277	2	2	8
58	2	1	2	1	3	1	1	2	2	Missing	2	18	2	4	1	0	0	0	0	0	0	1	1	1	1	1	0	0	1	61	2	82	2	2	3	2	170	169	16	186	185	2	2	127
35	1	1	1	1	3	2	1	5	2	Missing	2	18	2	5	1	1	0	0	0	0	1	0	2	2	0	2	1	1	1	1	1	20	1	1	1	1	23	20	2	25	22	1	1	22
50	2	1	2	3	1	2	1	4	2	Missing	2	19	2	3	1	0	0	0	0	0	0	0	0	1	1	1	1	6	2	7	2	13	1	1	1	1	66	16	3	69	19	1	1	12
62	2	2	2	3	1	1	2	2	2	Missing	2	19	2	3	1	1	0	1	1	0	0	0	3	2	0	1	1	6	2	6	1	19	3	1	3	2	61	41	0	61	41	2	1	34
47	1	2	1	1	3	1	2	5	1	2	2	17	1	6	2	0	0	0	0	0	0	0	0	1	1	1	0	1	1	1	1	20	1	2	2	2	36	36	0	36	36	2	1	35
54	2	1	2	2	3	1	1	0	2	Missing	2	18	2	6	2	1	1	1	1	0	1	0	5	2	0	2	0	0	1	1	1	6	1	1	1	1	33	35	4	66	39	2	1	10
69	2	1	1	1	1	1	1	2	2	Missing	2	18	2	3	1	1	0	1	1	0	0	0	3	2	0	1	1	1	1	1	1	11	3	1	3	2	115	25	0	115	25	1	1	24
32	1	1	2	1	3	1	1	1	2	Missing	2	19	2	6	2	0	0	0	0	0	0	1	1	1	0	2	0	0	1	1	1	2	1	1	1	1	2	2	2	4	4	1	1	4
41	1	1	2	1	4	2	1	2	2	Missing	1	19	2	3	1	1	1	1	1	0	1	0	5	2	0	1	0	31	2	31	2	34	1	1	1	1	161	34	1	162	35	2	1	3
38	1	1	1	1	1	1	2	3	2	Missing	2	18	2	2	1	1	1	1	1	0	1	1	6	2	0	2	0	0	1	0	1	4	1	2	1	1	56	4	0	56	4	1	1	2
63	2	1	2	1	3	1	1	3	1	1	2	13	1	7	2	0	0	0	0	0	0	0	0	1	1	1	0	18	2	30	2	25	1	1	1	1	239	25	1	240	26	1	1	25
42	1	1	1	1	2	1	1	2	1	1	2	18	2	5	1	0	1	1	1	0	0	1	4	2	0	2	0	3	2	5	1	11	1	1	1	1	101	11	6	107	17	1	1	13
47	1	1	1	1	3	1	1	4	2	Missing	2	18	2	2	1	1	1	1	1	0	1	0	5	2	0	2	1	1	1	1	1	2	1	2	1	1	243	2	241	484	243	2	2	206
48	2	1	1	2	2	2	2	0	2	Missing	1	16	1	7	2	1	0	1	1	0	1	0	4	2	0	2	1	5	2	8	2	10	1	1	1	1	31	10	2	33	12	1	1	3
45	1	1	2	1	3	1	2	2	2	Missing	2	16	1	6	2	1	1	0	1	0	1	0	4	2	0	2	0	11	2	10	2	11	1	1	1	1	42	12	0	42	12	1	1	3
49	2	1	2	1	2	2	2	7	2	Missing	2	18	2	5	1	0	0	0	0	0	0	0	0	1	1	2	1	68	2	68	2	68	2	2	3	2	209	209	16	225	225	2	2	140
21	1	2	2	1	3	2	2	3	1	1	1	14	1	6	2	1	1	0	0	0	0	1	3	2	0	2	0	45	2	45	2	49	1	1	1	1	83	17	2	85	19	1	1	7
40	1	2	2	3	3	1	1	3	2	Missing	2	18	2	6	2	1	1	1	1	0	1	0	5	2	0	2	0	29	2	30	2	34	1	1	1	1	83	34	0	83	34	2	1	2
50	2	1	2	1	3	1	1	3	2	Missing	2	18	2	6	2	1	1	1	1	0	1	1	6	2	0	2	0	37	2	37	2	37	3	1	3	2	63	58	0	63	58	2	1	22
39	1	2	2	2	3	1	1	3	2	Missing	2	17	1	6	2	0	0	0	0	0	0	0	0	1	1	2	1	28	2	28	2	671	2	2	3	2	671	663	0	671	663	2	2	721
48	2	1	1	1	3	1	1	6	2	Missing	2	15	1	5	1	1	1	1	0	0	0	0	3	2	1	1	0	0	1	40	2	44	1	1	1	1	75	45	0	75	45	2	1	5
47	1	1	2	1	3	1	2	1	1	2	2	17	1	2	1	0	1	1	1	0	1	0	4	2	0	1	0	6	2	6	1	15	1	1	1	1	78	78	5	83	78	2	2	22
53	2	2	2	1	1	1	1	2	2	Missing	2	18	2	6	2	1	1	1	1	0	1	1	6	2	0	1	0	12	2	11	2	17	1	2	1	1	33	17	1	34	18	1	1	9
28	1	1	2	1	1	1	2	3	1	2	2	17	1	5	1	1	1	0	1	0	0	0	3	2	0	1	1	1	1	31	2	150	2	2	3	2	152	150	0	152	150	2	2	140
63	2	1	2	1	4	1	2	2	2	Missing	2	14	1	6	2	1	0	1	1	0	1	0	4	2	0	2	1	0	1	15	2	267	1	1	1	1	298	267	3	301	270	2	2	250
18	1	2	1	1	2	1	1	6	1	1	2	16	1	4	1	0	0	0	0	0	0	0	0	1	0	2	0	0	1	0	1	1	3	2	3	2	6	6	0	6	6	1	1	15
48	2	2	2	1	3	1	2	3	2	Missing	2	17	1	6	2	1	0	0	0	0	0	0	1	1	0	1	0	84	2	90	2	100	1	2	2	2	146	144	0	146	144	2	2	26
52	2	1	2	1	3	2	2	5	1	1	1	17	1	6	2	1	0	0	0	0	0	0	1	1	0	2	0	18	2	18	2	23	1	1	1	1	30	23	3	33	26	1	1	8
32	1	2	2	2	3	2	2	2	1	4	2	18	2	6	2	1	0	1	1	0	1	0	4	2	0	2	0	20	2	24	2	30	1	1	1	1	48	33	0	48	33	2	1	9
55	2	1	2	1	4	2	1	2	2	Missing	1	16	1	6	2	1	1	1	0	0	1	1	5	2	0	2	0	2	2	24	2	25	1	1	1	1	26	25	5	31	30	2	1	6
35	1	2	2	1	3	1	2	6	2	Missing	2	18	2	6	2	0	0	1	1	0	1	0	3	2	1	1	1	2	2	30	2	54	1	2	2	2	64	54	0	64	54	2	1	24
16	1	2	1	1	3	1	2	3	1	1	2	17	1	6	2	1	0	0	0	0	1	1	3	2	0	2	1	4	2	7	2	18	3	2	3	2	35	20	0	35	20	1	1	15
63	2	1	1	1	3	1	1	5	2	Missing	2	20	2	3	1	1	1	1	1	0	1	1	6	2	0	1	0	4	2	5	1	6	3	1	3	2	51	36	0	51	36	2	1	31
56	2	1	2	2	2	1	2	1	2	Missing	2	18	2	4	1	1	1	1	1	0	0	0	4	2	0	2	0	3	2	1	1	4	1	1	1	1	33	5	0	33	5	1	1	5
58	2	1	1	1	3	1	1	2	2	Missing	2	18	2	4	1	1	0	0	1	0	1	0	3	2	1	2	0	0	1	0	1	2	1	1	1	1	65	5	2	67	7	1	1	7
39	1	1	2	2	3	1	1	2	2	Missing	2	19	2	5	1	1	1	1	0	0	1	0	4	2	0	2	0	0	1	0	1	2	1	1	1	1	24	3	0	24	3	1	1	3
50	2	1	2	1	3	2	2	1	2	Missing	2	19	2	6	2	1	1	1	1	1	0	0	5	2	1	2	0	0	1	0	1	6	1	1	1	1	82	8	0	82	8	1	1	8
65	2	1	2	1	2	1	2	3	2	Missing	2	15	1	2	1	1	1	1	0	0	0	1	4	2	0	1	0	0	1	117	2	119	1	1	1	1	138	124	0	138	124	2	2	6
19	1	1	1	1	3	1	2	3	2	Missing	2	19	2	6	2	0	1	0	0	0	0	0	1	1	0	2	0	1	1	1	1	55	1	1	2	2	67	67	0	67	67	2	1	75
34	1	2	2	1	3	1	1	3	2	Missing	2	18	2	5	1	1	0	0	0	0	1	0	2	2	0	2	0	30	2	6	1	34	1	1	1	1	49	42	0	49	42	2	1	6
60	2	1	2	1	3	1	1	1	2	Missing	2	17	1	4	1	1	1	1	1	0	1	0	5	2	0	2	0	0	1	0	1	5	1	1	1	1	103	13	0	103	13	1	1	12
78	2	2	1	1	3	1	2	0	1	1	2	15	1	6	2	1	1	1	1	0	0	0	4	2	0	1	1	1	1	90	2	109	1	1	2	2	325	269	18	343	287	2	2	192
53	2	1	2	1	4	2	1	3	1	2	2	18	2	6	2	0	0	0	0	0	0	0	0	1	1	1	1	2	2	80	2	83	3	1	3	2	98	97	0	98	97	2	2	23
85	2	1	1	1	2	2	1	1	2	Missing	2	15	1	6	2	1	1	1	1	0	1	0	5	2	0	1	1	0	1	0	1	12	1	1	1	1	28	13	0	28	13	1	1	13
28	1	1	2	1	3	1	2	4	1	1	2	19	2	6	2	1	1	1	1	0	1	0	5	2	0	2	0	0	1	0	1	1	1	1	1	1	75	4	0	75	4	1	1	4
50	2	1	2	1	3	1	1	5	1	2	2	19	2	6	2	1	0	1	1	0	0	0	3	2	0	1	1	9	2	15	2	20	1	1	1	1	121	21	0	121	21	1	1	2
24	1	1	2	1	4	1	2	4	1	2	2	17	1	6	2	1	0	0	1	1	0	1	4	2	0	2	0	9	2	1	1	16	1	1	1	1	88	18	0	88	18	1	1	48
49	2	1	2	1	3	2	1	4	2	Missing	1	19	2	6	2	1	1	1	1	0	1	1	6	2	0	2	0	0	1	6	1	8	1	1	1	1	62	62	0	62	62	2	1	4
51	2	1	1	1	3	1	1	3	2	Missing	2	20	2	6	2	0	0	0	0	0	0	0	0	1	1	2	1	1	1	1	1	1	2	2	3	2	113	10	13	126	23	1	1	91
48	2	1	1	1	2	1	2	6	2	Missing	2	18	2	6	2	1	1	1	1	0	1	1	6	2	0	2	1	1	1	2	1	3	1	1	1	1	112	6	0	112	6	1	1	4
50	2	2	2	1	3	2	1	4	2	Missing	1	19	2	4	1	1	1	1	1	0	1	1	6	2	0	1	0	11	2	11	2	17	3	2	3	2	208	40	0	208	40	2	1	30
48	2	2	2	2	4	1	2	1	2	Missing	2	18	2	6	2	1	0	0	0	0	0	0	1	1	1	2	1	60	2	247	2	247	2	2	3	2	385	325	11	396	336	2	2	91
78	2	1	2	1	4	1	1	1	2	Missing	2	20	2	6	2	0	0	0	0	0	0	0	0	1	1	1	1	43	2	44	2	72	1	2	2	2	170	79	0	170	79	2	2	8
63	2	1	2	2	4	2	2	1	2	Missing	2	19	2	6	2	0	0	0	0	1	0	0	1	1	0	2	0	0	1	0	1	1	1	2	2	2	92	90	0	92	90	2	2	90
59	2	1	2	1	3	2	1	2	2	Missing	2	17	1	3	1	0	0	0	0	0	0	0	0	1	1	2	1	17	2	20	2	97	2	2	3	2	98	97	25	123	122	2	2	77
77	2	1	2	1	4	1	1	4	2	Missing	2	18	2	6	2	0	0	0	0	0	1	0	1	1	0	1	0	1	1	1	1	4	1	2	2	2	28	24	0	28	24	1	1	25
19	1	2	2	1	3	1	2	4	2	Missing	2	15	1	6	2	1	1	0	0	1	1	0	4	2	0	2	1	1	1	1	1	2	1	1	1	1	33	18	0	33	18	1	1	2
55	2	2	2	1	1	1	2	4	2	Missing	2	19	2	6	2	1	1	1	0	0	0	1	4	2	1	1	1	15	2	284	2	292	2	2	3	2	755	390	34	789	424	2	2	110
52	2	1	2	2	3	1	2	0	2	Missing	2	19	2	6	2	0	1	0	1	0	1	0	3	2	0	2	1	6	2	6	1	11	1	1	2	2	138	54	20	158	74	2	1	74
70	2	1	2	1	3	2	1	7	1	1	2	19	2	6	2	0	0	0	0	0	0	0	0	1	1	1	0	0	1	0	1	4	3	2	3	2	43	42	0	43	40	2	1	43
25	1	2	2	1	4	1	2	3	2	Missing	1	18	2	4	1	1	1	1	1	0	1	1	6	2	0	2	0	0	1	2	1	3	1	2	1	1	98	7	0	98	7	1	1	5
39	1	1	2	1	3	2	1	3	2	Missing	2	16	1	5	1	1	1	1	1	0	1	0	5	2	0	2	0	2	2	2	1	8	1	2	1	1	49	9	0	49	9	1	1	7
29	1	1	2	1	1	2	1	5	1	1	2	17	1	5	1	1	1	1	0	0	0	0	4	2	0	2	0	0	1	9	2	23	1	1	1	1	43	28	0	43	28	2	1	19
38	1	1	2	1	3	1	2	2	2	Missing	2	18	2	6	2	0	1	0	1	0	0	0	2	2	0	2	0	0	1	0	1	2	1	1	1	1	86	2	3	89	5	1	1	5
55	2	2	2	1	3	1	1	1	2	Missing	2	18	2	6	2	1	0	0	0	0	1	0	2	2	0	1	0	0	1	0	1	2	1	1	1	1	111	3	3	114	6	1	1	6
27	1	2	2	1	3	2	1	4	1	1	2	18	2	6	2	1	1	0	1	0	0	1	4	2	1	2	0	0	1	0	1	23	1	1	2	2	54	26	3	57	29	2	1	28
28	1	2	2	2	3	1	1	4	2	Missing	2	17	1	6	2	1	0	0	0	1	0	0	2	2	0	2	0	1	1	1	1	6	1	1	1	1	37	6	3	40	9	1	1	9
32	1	2	2	2	4	2	2	0	2	Missing	2	17	1	6	2	1	0	0	0	1	0	0	2	2	0	2	0	1	1	0	1	10	1	2	2	2	144	27	2	146	27	1	1	28
48	2	2	2	1	3	2	1	3	1	2	1	14	1	7	2	1	0	1	1	0	1	0	4	2	1	1	0	59	2	15	2	30	1	2	1	1	86	86	1	87	87	2	2	73
36	1	2	2	2	4	2	1	2	2	Missing	1	17	1	7	2	0	0	1	0	0	1	1	3	2	0	2	0	11	2	12	2	23	3	1	3	2	77	74	0	77	74	2	1	31
27	1	2	2	2	3	1	1	2	1	2	1	17	1	4	1	1	1	1	1	0	1	1	6	2	1	2	0	30	2	30	2	31	1	2	1	1	276	38	0	276	38	2	1	8
30	1	1	2	1	3	1	2	2	1	1	1	17	1	5	1	1	0	0	0	0	1	0	2	2	0	2	0	0	1	1	1	1	1	1	1	1	21	1	0	21	1	1	1	1
68	2	2	1	1	2	1	1	1	2	Missing	2	13	1	4	1	1	0	0	0	0	0	0	1	1	0	1	1	2	2	76	2	79	2	2	3	2	186	75	2	188	77	2	1	1
63	2	2	2	1	3	1	1	1	2	Missing	2	15	1	3	1	1	1	1	1	0	0	0	4	2	0	1	0	1	1	1	1	4	1	1	2	2	578	31	0	578	31	2	1	30
18	1	1	1	1	3	2	2	4	1	1	1	20	2	7	2	1	1	1	0	0	0	0	3	2	0	2	0	0	1	1	1	4	1	1	2	2	74	13	0	74	13	1	1	12
59	2	1	2	1	3	1	1	4	2	Missing	1	16	1	5	1	1	0	0	0	0	0	0	1	1	1	1	1	365	2	365	2	736	2	2	3	2	826	736	0	826	736	2	2	371
63	2	1	1	1	3	1	2	2	2	Missing	2	16	1	4	1	0	0	0	1	0	0	0	1	1	0	1	0	1	1	0	1	10	1	2	1	1	160	150	0	160	10	1	1	10
33	1	2	2	1	3	1	1	3	2	Missing	2	16	1	6	2	0	0	0	0	0	1	1	2	2	0	2	0	7	2	15	2	15	3	2	3	2	83	23	0	83	23	1	1	8
38	1	2	2	1	2	2	1	3	2	Missing	2	15	1	7	2	1	0	0	0	0	0	0	1	1	1	2	0	7	2	8	2	9	1	2	2	2	34	14	0	34	14	1	1	6
73	2	1	2	1	3	1	2	4	1	1	2	15	1	4	1	1	1	1	0	0	1	1	5	2	0	1	1	1	1	123	2	139	1	1	1	1	200	139	0	200	139	2	2	16
55	2	1	2	1	3	2	1	2	1	1	1	15	1	7	2	0	1	1	1	0	0	0	3	2	0	1	1	4	2	23	2	23	2	2	3	2	98	93	2	98	93	2	2	55
24	1	1	2	1	3	1	1	5	1	1	2	19	2	6	2	0	1	1	1	0	0	1	4	2	0	2	0	0	1	1	1	2	3	2	3	2	90	60	0	90	60	2	1	59
23	1	1	2	1	3	1	2	3	2	Missing	2	19	2	6	2	1	1	1	1	0	1	0	5	2	0	2	0	1	1	2	1	3	1	1	2	2	39	9	0	39	9	1	1	7
39	1	2	2	1	3	2	1	4	2	Missing	1	18	2	4	1	1	1	0	0	0	1	0	3	2	1	2	0	0	1	0	1	14	1	1	1	1	19	14	0	19	14	1	1	14
77	2	2	1	1	2	1	1	0	1	4	2	20	2	2	1	0	0	0	1	0	1	1	3	2	0	2	1	1	1	1	1	16	1	2	1	1	46	16	0	46	16	1	1	16
62	2	1	2	1	3	1	2	0	2	Missing	2	18	2	4	1	1	0	1	1	0	0	0	3	2	0	2	0	0	1	1	1	2	1	1	2	2	63	48	0	63	48	2	1	48
30	1	2	2	2	3	1	2	2	1	1	2	19	2	6	2	1	0	1	1	0	1	0	4	2	0	2	0	0	1	0	1	97	1	2	2	2	143	128	1	144	129	2	2	129
62	2	1	1	1	2	2	1	2	2	Missing	2	17	1	6	2	0	1	0	0	0	1	1	3	2	1	2	0	0	1	0	1	41	1	2	2	2	46	43	0	46	43	2	1	43
55	2	1	2	1	2	1	2	2	2	Missing	2	17	1	6	2	1	0	1	1	0	0	0	3	2	1	2	0	7	2	7	2	8	1	1	1	1	38	8	0	38	8	1	1	1
33	1	2	2	1	4	2	2	2	2	Missing	1	17	1	7	2	1	1	1	1	0	1	0	5	2	0	2	0	9	2	9	2	10	1	1	1	1	376	11	0	376	11	1	1	2
31	1	2	2	1	3	2	2	0	2	Missing	2	18	2	3	1	0	0	0	1	0	0	1	2	2	0	1	0	9	2	10	2	12	1	1	2	2	40	22	0	40	22	1	1	12
52	2	1	2	1	2	1	1	5	2	Missing	2	15	1	6	2	1	0	0	0	1	0	0	2	2	0	1	1	2	2	3	1	4	2	2	3	2	179	169	0	179	169	2	2	166
68	2	1	2	1	4	1	1	1	2	Missing	2	19	2	7	2	1	1	1	1	0	0	1	5	2	1	1	0	0	1	6	1	9	1	1	1	1	39	9	0	39	9	1	1	3
54	2	1	2	1	4	1	2	1	2	Missing	2	16	1	2	1	1	0	1	1	0	1	0	4	2	0	1	0	71	2	75	2	79	1	1	1	1	100	85	0	100	85	2	2	9
58	2	1	2	1	3	2	1	3	1	4	2	15	1	4	1	1	1	1	1	0	1	1	6	2	1	2	1	1	1	0	1	5	1	1	1	1	27	7	0	27	7	1	1	6
51	2	1	1	1	2	1	2	0	2	Missing	2	14	1	5	1	1	0	0	1	0	1	1	4	2	0	2	0	0	1	0	1	205	1	1	1	1	434	284	0	434	284	2	2	284
48	2	1	2	2	3	1	2	0	1	1	2	14	1	3	1	0	0	1	1	0	0	0	2	2	0	2	0	0	1	0	1	10	1	1	1	1	70	10	0	70	10	1	1	10

## Sheet: Description
Variable	Description
Age	Continous variable
tAge	<or=47 vs >47
Sex	Gender
Residence	Place of residence
Housing	Housing condition
Education	Education
Employment	Enemployed vs. Employed
MaritalSt	Marital status
HauseholdMembers	Number of hausehold members
ContactTB	Contact with TB patient
PointContact	Point of Contact
MonthIncome	Personal monthly income
ScoreTBknowledge	Score of TB knowledge
TBknowledge17	> or= 17 vs. >17
AttitudeSc	Attitudes score
AttitudeSc5	Attitudes score
Cough	Cough Sy
NightSweats	Night sweats
LossAppetite	Loss of appetite
WeightLoss	Weight loss
Hemoptysis	Hemoptysis
Fever	Fever
ChestPain	Chest pain
NoTBSymp	Number of TB symptoms
NoTBSy	Number of TB symptoms
OtherSy	Other non tuberculosis symptoms
Comorbidity	Comorbidity
Hospitalization	Hospitalization
XrayDelay	Chest X-ray delay (days)
rayDelay1	Chest X-ray delay 1
SpecialistConsultDelay	Specialist consultation delay (days) period from GP and the first consultation with the pulmonary specialist
SpecialistConsultDelay6	Specialist consultation delay
SputumDelay	delay for dispatch of sputum specimen
DgTB	Tuberculosis diagnosis reached
Cavity	Cavity on chest radiography
Smear	Sputum smear
SpSmear	Sputum Smear 1
SyDg	Time from Symptoms to Dg (days)
GPdg	Time from GP to Diagnosis (days)
DgTreat	Time from Dg to Treatment (days)
SyTreat	Time from Symptoms to treatment (days)
HealthSystemDelay	Health system delay in days (from GP to treatment)
ProlongedHSD	Prolonged health system delay
ExtremeHSD	Extreme health system delay
SpecialDelay	Time from specialist to treatment
